# Supplementary material for: Correspondence between Monkey Visual Cortices and Layers of a Saliency Map Model Based on a Deep Convolutional Neural Network for Representations of Natural Images
Source: eNeuro. 2021 Jan 12;8(1):ENEURO.0200-20.2020. doi: 10.1523/ENEURO.0200-20.2020 (PMC7890521; doi:10.1523/ENEURO.0200-20.2020)
Supplement: Extended Data 1 — Codes for training the DCNN saliency map model (Pan et al., 2016). We used the Chainer framework (version 1.23.0) for this study. This code does not run under the latest version of Chainer. Download Extended Data 1, ZIP file [file enu-eN-NWR-0200-20-s02.zip]

Archive with 8 entries (8 files):
- CNN_pilot.py
- __MACOSX/._CNN_pilot.py
- run_pilot.py
- __MACOSX/._run_pilot.py
- runTest_pilot.py
- __MACOSX/._runTest_pilot.py
- test_functions.py
- __MACOSX/._test_functions.py
