# Supplementary material for: Correspondence between Monkey Visual Cortices and Layers of a Saliency Map Model Based on a Deep Convolutional Neural Network for Representations of Natural Images
Source: eNeuro. 2021 Jan 12;8(1):ENEURO.0200-20.2020. doi: 10.1523/ENEURO.0200-20.2020 (PMC7890521; doi:10.1523/ENEURO.0200-20.2020)
Supplement: Extended Data 1 — Codes for training the DCNN saliency map model (Pan et al., 2016). We used the Chainer framework (version 1.23.0) for this study. This code does not run under the latest version of Chainer. Download Extended Data 1, ZIP file [file enu-eN-NWR-0200-20-s02.zip › CNN_pilot.py]

"""
Chainer code (version 1.23.0) for DCNN saliency map model
Class for DCNN saliency map model is shown here.

class DeepNetSaliency:
Architecture of Pan Model

class CNN:
including the functions for training and testing the model.

"""

import time
import six.moves.cPickle as pickle
import numpy as np
from sklearn.datasets import fetch_mldata
from sklearn.cross_validation import train_test_split
from chainer import cuda, Variable, FunctionSet, optimizers, serializers
import chainer.functions as F
import chainer.links as L # for test
import test_functions as tf
import copy
from saliency import SalientResult
from scipy import io, sparse

class DeepNetSaliency(FunctionSet): #class chainer.FunctionSet
    def __init__(self):
        super(DeepNetSaliency, self).__init__(
            conv1=  L.Convolution2D(3, 96, 7, stride=1, pad=3),
            conv2=  L.Convolution2D(96, 256, 5, stride=1, pad=2),
            conv3=  L.Convolution2D(256, 512, 3, stride=1, pad=1),
            conv4=  L.Convolution2D(512, 512, 5, stride=1, pad=2),
            conv5=  L.Convolution2D(512, 512, 5, stride=1, pad=2),
            conv6=  L.Convolution2D(512, 256, 7, stride=1, pad=3),
            conv7=  L.Convolution2D(256, 128, 11, stride=1, pad=5),
            conv8=  L.Convolution2D(128, 32, 11, stride=1, pad=5),
            conv9=  L.Convolution2D(32, 1, 13, stride=1, pad=6),
            deconv= L.Deconvolution2D(1, 1, ksize=8, stride=4, pad=2)
        )

    def forward(self, x_data, y_data, train=True, gpu=-1):
        # x_data : data for train data (size : batch size)
        # y_data : target for train data  (size : batch size)

        if gpu >= 0:
            x_data = cuda.to_gpu(x_data)
            y_data = cuda.to_gpu(y_data)

        x, t = Variable(x_data), Variable(y_data) # x:chainer.variable.Variable
        
        h = F.max_pooling_2d(F.local_response_normalization(F.relu(self.conv1(x))), ksize=3, stride=2)
        h = F.max_pooling_2d(F.relu(self.conv2(h)), ksize=3, stride=2)
        h = F.relu(self.conv3(h))
        h = F.relu(self.conv4(h))
        h = F.relu(self.conv5(h))
        h = F.relu(self.conv6(h))
        h = F.relu(self.conv7(h))
        h = F.relu(self.conv8(h))
        h = self.conv9(h)
        y = self.deconv(h)
        
        return y, F.mean_squared_error(y, t)


class CNN: #cnn.x_train,cnn.n_train <- self.params self.structure 
    def __init__(self, data, gpu=-1):

        self.model = DeepNetSaliency()
        self.model_name = 'cnn_model'

        if gpu >= 0:
            self.model.to_gpu()

        self.gpu = gpu

        self.data_train = data #file name list
        self.dir_data = '../TestData/'
        self.dir_sal = '../GroundTruthFG/'
        self.n_data = len(self.data_train)

        self.optimizer = optimizers.Adam(alpha=0.00005)
        self.optimizer.setup(self.model.collect_parameters())

    def predict(self, x_data, gpu=-1):
        return self.model.predict(x_data, gpu)


    # for Training the DCNN saliency map model
    def train(self, n_epoch=100, batchsize=100): 
        epoch = 1
        best_accuracy = 0
        list_epoch,list_loss = [],[]
        while epoch <= n_epoch:
            print 'epoch', epoch

            perm = np.random.permutation(self.n_data) 
            sum_train_loss = 0
            
            for i in xrange(0, self.n_data, batchsize): 
                data_list = []
                for j in perm[i:i+batchsize]:
                    data_list.append(self.data_train[j])
                data_batch,sal_batch,imgname_batch,salname_batch = tf.load_test_batch(data_list,self.dir_data,self.dir_sal) #for testing
                
                real_batchsize = len(data_batch) 
                self.optimizer.zero_grads() # Fills all gradients array by zeros 
                sal, loss = self.model.forward(data_batch, sal_batch, train=True, gpu=self.gpu)
                loss.backward() # send the error backpropagation 
                self.optimizer.update() 

                loss_batch = float(cuda.to_cpu(loss.data)) * real_batchsize
                sum_train_loss += loss_batch

            print 'train mean loss={}'.format(sum_train_loss/self.n_data)
            
            list_epoch.append(epoch)
            list_loss.append(sum_train_loss/self.n_data)
            if epoch % 10 == 0:
                serializers.save_npz('./Model/ModelEpoch'+str(epoch),copy.deepcopy(self.model).to_cpu())
            epoch += 1
            # for testing model
            print "Testing the Model"
            sal_result = []
            sal, loss = self.model.forward(data_batch, sal_batch, train=False, gpu=self.gpu) 
            for i_batch in range(0,real_batchsize):
                sal_result.append(SalientResult(imgname_batch[i_batch]))
                sal.to_cpu()
                sal_result[len(sal_result)-1].data = sal[i_batch][0].data
                tf.save_saliency(sal_result,'./testResults/testResultEpoch'+str(epoch-1))
        return list_loss, list_epoch

    #for testing the model
    def test(self, img, groundtruth, dir_dataname, dir_salname, batchsize=100):
        """
        img : list of img file name
        groundtruth : list of groundtruth file name
        """
        sal_result = []
        num_img = len(img)
        for i in xrange(0, num_img, batchsize):
            data_list = []
            for j in img[i:i+batchsize]:
                data_list.append(j)
            data_batch,sal_batch,imgname_batch,salname_batch = tf.load_test_batch(data_list,dir_dataname,dir_salname)
            real_batchsize = len(data_batch) 
            sal, loss = self.model.forward(data_batch, sal_batch, train=False, gpu=self.gpu)
            for i_batch in range(0,real_batchsize):
                sal_result.append(SalientResult(imgname_batch[i_batch]))
                sal.to_cpu()
                sal_result[len(sal_result)-1].data = sal[i_batch][0].data
        return sal_result

    def dump_model(self):
        self.model.to_cpu()
        pickle.dump(self.model, open(self.model_name, 'wb'), -1)

    def load_model(self):
        self.model = pickle.load(open(self.model_name,'rb'))
        if self.gpu >= 0:
            self.model.to_gpu()
        self.optimizer.setup(self.model.collect_parameters())
