# Supplementary material for: Correspondence between Monkey Visual Cortices and Layers of a Saliency Map Model Based on a Deep Convolutional Neural Network for Representations of Natural Images
Source: eNeuro. 2021 Jan 12;8(1):ENEURO.0200-20.2020. doi: 10.1523/ENEURO.0200-20.2020 (PMC7890521; doi:10.1523/ENEURO.0200-20.2020)
Supplement: Extended Data 1 — Codes for training the DCNN saliency map model (Pan et al., 2016). We used the Chainer framework (version 1.23.0) for this study. This code does not run under the latest version of Chainer. Download Extended Data 1, ZIP file [file enu-eN-NWR-0200-20-s02.zip › run_pilot.py]

"""
Chainer code (version 1.23.0) for DCNN saliency map model
This code does not run under the latest version Chainer.
"""

from CNN_pilot import CNN
from chainer import cuda
import test_functions as tf
import os
import sys

cuda.init(0)

print 'load image and saliency data'
data = []
object_dir = os.listdir("../TestDataWOUrabe/")#path of Training data

# for all data
for i in object_dir:
    if os.path.isfile("../TestDataWOUrabe/"+i):
        data.append(i)

cnn = CNN(data=data,gpu=0)

loss, epoch = cnn.train(n_epoch=250,batchsize=20)#Training the DCNN saliency map model

f = open('loss.data','w')
for d_loss in loss:
    f.write(str(d_loss)+'\n')
f.close()
