# Supplementary material for: Correspondence between Monkey Visual Cortices and Layers of a Saliency Map Model Based on a Deep Convolutional Neural Network for Representations of Natural Images
Source: eNeuro. 2021 Jan 12;8(1):ENEURO.0200-20.2020. doi: 10.1523/ENEURO.0200-20.2020 (PMC7890521; doi:10.1523/ENEURO.0200-20.2020)
Supplement: Extended Data 1 — Codes for training the DCNN saliency map model (Pan et al., 2016). We used the Chainer framework (version 1.23.0) for this study. This code does not run under the latest version of Chainer. Download Extended Data 1, ZIP file [file enu-eN-NWR-0200-20-s02.zip › runTest_pilot.py]

"""
Chainer code (version 1.23.0) for DCNN saliency map model
This code is for testing the well-trained and naively trained model.
"""

from CNN_pilot import CNN
from chainer import cuda, serializers
import test_functions as tf
import os
import sys
from saliency import SalientResult
import six.moves.cPickle as pickle

salBO = []
cuda.init(0)

print 'load image and saliency data'
data = []
gt = []
object_dir = os.listdir("../Toront/")
object_dir.sort()
gt_dir = os.listdir("../TorontGT/")
gt_dir.sort()

# Loading the Toronto dataset filenames.
for i in object_dir:
    if os.path.isfile("../Toront/"+i):
        data.append(i)
for i in gt_dir:
    if os.path.isfile("../TorontGT/"+i):
        gt.append(i)

for i in data:
    print i

cnn = CNN(data=data,gpu=0)
serializers.load_npz('./Model/Model2/ModelEpoch250',cnn.model)#Loading the trained model
cnn.model.to_gpu()

result = cnn.test(data,gt,'../Toront/','../TorontGT/',batchsize=1) #Testing the trained model with Toront dataset

for i in range(0,len(result)):
    salBO.append(SalientResult(result[i].imgname))
    salBO[i].data = result[i].data

pickle.dump(salBO, open("./salWOUrabe_Test.data", 'wb'), -1)#recording the computed saliency maps
